# Supplementary material for: Kidney organoids recapitulate human basement membrane assembly in health and disease
Source: eLife. 2022 Jan 25;11:e73486. doi: 10.7554/eLife.73486 (PMC8849328; doi:10.7554/eLife.73486)
Supplement: Figure 1—source data 1. [file elife-73486-fig1-data1.zip]

Archive with 1 entries (1 files):
- Fig 1H - source data WB LAMB2.tif
